# Supplementary material for: Enhanced Reaction Time Measurement System Based on 3D Accelerometer in Athletics
Source: Sensors (Basel). 2025 Nov 3;25(21):6730. doi: 10.3390/s25216730 (PMC12609846; doi:10.3390/s25216730)
Supplement: Supplementary file 1 [file sensors-25-06730-s001.zip]

Archive with 1 entries (1 files):
- Video S1-Video_IMU_RT_Sensors.mp4
